# Supplementary material for: Screening the key genes of hair follicle growth cycle in Inner Mongolian Cashmere goat based on RNA sequencing
Source: Arch Anim Breed. 2020 May 26;63(1):155–64. doi: 10.5194/aab-63-155-2020 (PMC7256851; doi:10.5194/aab-63-155-2020)
Supplement: The supplement related to this article is available online at: https://doi.org/10.5194/aab-63-155-2020-supplement. [file aab-63-155-supplement.zip]

Archive with 5 entries (4 files):
- aab-63-155-2020-supplement-title-page.pdf
- supplement files/
- supplement files/GO catagen to telogen.pdf
- supplement files/GO anagen to catagen.pdf
- supplement files/GO telogen to anagen.pdf
